# Supplementary material for: The number of key carcinogenic events can be predicted from cancer incidence
Source: Sci Rep. 2017 Sep 22;7:12170. doi: 10.1038/s41598-017-12448-7 (PMC5610194; doi:10.1038/s41598-017-12448-7)
Supplement: Supplementary file 2 — Supplementary Data 1-50 [file 41598_2017_12448_MOESM2_ESM.zip]

Archive with 52 entries (51 files):
- Supplementary Data 1 - Bladder.txt
- Supplementary Data 10 - Melanoma.txt
- Supplementary Data 11 - Myeloma.txt
- Supplementary Data 12 - Non-Hodgkin lymphomas.txt
- Supplementary Data 13 - Oesophagus.txt
- Supplementary Data 14 - Oral cavity.txt
- Supplementary Data 15 - Ovary.txt
- Supplementary Data 16 - Pancreas.txt
- Supplementary Data 17 - Prostate.txt
- Supplementary Data 18 - Stomach.txt
- Supplementary Data 19 - Thyroid.txt
- Supplementary Data 2 - Brain.txt
- Supplementary Data 20 - Uterus.txt
- Supplementary Data 21 - Project file 1.pzfx
- Supplementary Data 22 - Prostate 1999.txt
- __MACOSX/
- __MACOSX/._Supplementary Data 22 - Prostate 1999.txt
- Supplementary Data 23 - Prostate 2000.txt
- Supplementary Data 24 - Prostate 2001.txt
- Supplementary Data 25 - Prostate 2002.txt
- Supplementary Data 26 - Prostate 2003.txt
- Supplementary Data 27 - Prostate 2004.txt
- Supplementary Data 28 - Prostate 2005.txt
- Supplementary Data 29 - Prostate 2006.txt
- Supplementary Data 3 - Breast.txt
- Supplementary Data 30 - Prostate 2007.txt
- Supplementary Data 31 - Prostate 2008.txt
- Supplementary Data 32 - Prostate 2009.txt
- Supplementary Data 33 - Prostate 2010.txt
- Supplementary Data 34 - Prostate 2011.txt
- Supplementary Data 35 - Prostate 2012.txt
- Supplementary Data 36 - Breast 1999.txt
- Supplementary Data 37 - Breast 2000.txt
- Supplementary Data 38 - Breast 2001.txt
- Supplementary Data 39 - Breast 2002.txt
- Supplementary Data 4 - Colon and rectum.txt
- Supplementary Data 40 - Breast 2003.txt
- Supplementary Data 41 - Breast 2004.txt
- Supplementary Data 42 - Breast 2005.txt
- Supplementary Data 43 - Breast 2006.txt
- Supplementary Data 44 - Breast 2007.txt
- Supplementary Data 45 - Breast 2008.txt
- Supplementary Data 46 - Breast 2009.txt
- Supplementary Data 47 - Breast 2010.txt
- Supplementary Data 48 - Breast 2011.txt
- Supplementary Data 49 - Breast 2012.txt
- Supplementary Data 5 - Kidney.txt
- Supplementary Data 50 - Project file 2.pzfx
- Supplementary Data 6 - Larynx.txt
- Supplementary Data 7 - Leukaemias.txt
- Supplementary Data 8 - Liver.txt
- Supplementary Data 9 - Lung and bronchus.txt
