# Supplementary material for: The number of key carcinogenic events can be predicted from cancer incidence
Source: Sci Rep. 2017 Sep 22;7:12170. doi: 10.1038/s41598-017-12448-7 (PMC5610194; doi:10.1038/s41598-017-12448-7)
Supplement: Supplementary file 2 — Supplementary Data 1-50 [file 41598_2017_12448_MOESM2_ESM.zip › Supplementary Data 1 - Bladder.txt]

"Notes"	"Age Group"	"Age Group Code"	Count	Population	Crude Rate	Crude Rate Lower 95% Confidence Interval	Crude Rate Upper 95% Confidence Interval	Crude Rate Standard Error
	"< 1 year"	"1"	33	54763619	0.1	0.0	0.1	0.0
	"1-4 years"	"1-4"	128	217389501	0.1	0.0	0.1	0.0
	"5-9 years"	"5-9"	52	274820753	0.0	0.0	0.0	0.0
	"10-14 years"	"10-14"	61	287023960	0.0	0.0	0.0	0.0
	"15-19 years"	"15-19"	294	292687184	0.1	0.1	0.1	0.0
	"20-24 years"	"20-24"	629	285886408	0.2	0.2	0.2	0.0
	"25-29 years"	"25-29"	1201	275048470	0.4	0.4	0.5	0.0
	"30-34 years"	"30-34"	2458	276204567	0.9	0.9	0.9	0.0
	"35-39 years"	"35-39"	5119	288887314	1.8	1.7	1.8	0.0
	"40-44 years"	"40-44"	11196	302403997	3.7	3.6	3.8	0.0
	"45-49 years"	"45-49"	23259	300201455	7.7	7.6	7.8	0.1
	"50-54 years"	"50-54"	43145	278727284	15.5	15.3	15.6	0.1
	"55-59 years"	"55-59"	68351	237497047	28.8	28.6	29.0	0.1
	"60-64 years "	"60-64"	94547	191377428	49.4	49.1	49.7	0.2
	"65-69 years"	"65-69"	121463	150359924	80.8	80.3	81.2	0.2
	"70-74 years"	"70-74"	140975	123244726	114.4	113.8	115.0	0.3
	"75-79 years"	"75-79"	150764	101947618	147.9	147.1	148.6	0.4
	"80-84 years"	"80-84"	129002	75702252	170.4	169.5	171.3	0.5
	"85+ years"	"85+"	111882	67357310	166.1	165.1	167.1	0.5
"Total"			904559	4081530817	22.2	22.1	22.2	0.0
"---"
"Dataset: United States Cancer Statistics, 1999-2012 Incidence"
"Query Parameters:"
"Title:"
"Age Group: All"
"Ethnicity: All"
"Leading Cancer Sites: Urinary Bladder, invasive and in situ"
"Race: All"
"Sex: All"
"State: All"
"Year: All, 1999 to 2012"
"Group By: Age Group"
"Show Totals: True"
"Show Zero Values: True"
"Show Suppressed: True"
"Calculate Rates Per: 100,000"
"Standard Population: 2000 U.S. Std. Million"
"---"
"Help: See http://wonder.cdc.gov/wonder/help/cancer-v2012.html for more information."
"---"
"Query Date: Jun 17, 2016 5:02:26 AM"
"---"
"Suggested Citation: United States Cancer Statistics: 1999 - 2012 Incidence, WONDER Online Database. United States Department of"
"Health and Human Services, Centers for Disease Control and Prevention and National Cancer Institute; 2015. Accessed at"
"http://wonder.cdc.gov/cancer-v2012.html on Jun 17, 2016 5:02:26 AM"
"---"
Caveats:
"1. Age-adjusted rates are not available when results are grouped by age."
"2. Data are suppressed if fewer than 16 cases are reported in the specific category. Data for the ""Asian / Pacific Islander"","
"""American Indian or Alaska Native"", and the ""Other Races Combined"" race categories are suppressed at the Metropolitan"
"Statistical Area level for populations less than 50,000 persons. Data are suppressed at the state level for certain race and"
"ethnicity groups: 1) American Indian or Alaska Native data are suppressed at the state level for Delaware, Illinois, Kansas,"
"Kentucky, New Jersey, New York, and South Carolina; 2) Asian or Pacific Islander data are suppressed at the state level for"
"Delaware, Illinois, Kansas, Kentucky, and South Carolina; 3) Hispanic data are supressed at the state level for Delaware,"
"Kentucky, Massachusetts, Pennsylvania, and South Carolina. More information:"
"http://wonder.cdc.gov/wonder/help/cancer-v2012.html#Confidentiality."
"3. Data are from selected statewide and metropolitan area cancer registries that meet data quality criteria."
"4. For the 2005 year, the Census Bureau estimates that 203,937 persons were displaced from Alabama, Louisiana, Mississippi and"
"Texas due to Hurricanes Katrina and Rita. CDC WONDER does not include the displaced persons in the 2005 population counts for"
"these states, nor are these counts included in the summary populations for the affected division, regions or national"
"population. However, the USCS web site does include these displaced persons in the national population figures for 2005."
"5. Information on primary site, behavior, and histology was coded according to the International Classification of Diseases for"
"Oncology, Third Edition (ICD-O-3) and categorized according to the revised SEER recodes dated January 27, 2003, which define"
"standard groupings of primary cancer sites."
