# Supplementary material for: The number of key carcinogenic events can be predicted from cancer incidence
Source: Sci Rep. 2017 Sep 22;7:12170. doi: 10.1038/s41598-017-12448-7 (PMC5610194; doi:10.1038/s41598-017-12448-7)
Supplement: Supplementary file 2 — Supplementary Data 1-50 [file 41598_2017_12448_MOESM2_ESM.zip › Supplementary Data 15 - Ovary.txt]

"Notes"	"Age Group"	"Age Group Code"	Count	Population	Crude Rate	Crude Rate Lower 95% Confidence Interval	Crude Rate Upper 95% Confidence Interval	Crude Rate Standard Error
	"< 1 year"	"1"	18	26767258	0.1	0.0	0.1	0.0
	"1-4 years"	"1-4"	58	106300781	0.1	0.0	0.1	0.0
	"5-9 years"	"5-9"	312	134299218	0.2	0.2	0.3	0.0
	"10-14 years"	"10-14"	984	140073474	0.7	0.7	0.7	0.0
	"15-19 years"	"15-19"	1861	142205258	1.3	1.2	1.4	0.0
	"20-24 years"	"20-24"	2337	139743000	1.7	1.6	1.7	0.0
	"25-29 years"	"25-29"	3024	136357725	2.2	2.1	2.3	0.0
	"30-34 years"	"30-34"	4468	137562499	3.2	3.2	3.3	0.0
	"35-39 years"	"35-39"	7423	144805834	5.1	5.0	5.2	0.1
	"40-44 years"	"40-44"	13916	152295704	9.1	9.0	9.3	0.1
	"45-49 years"	"45-49"	23101	152106016	15.2	15.0	15.4	0.1
	"50-54 years"	"50-54"	30144	142256211	21.2	21.0	21.4	0.1
	"55-59 years"	"55-59"	32855	122426725	26.8	26.5	27.1	0.1
	"60-64 years "	"60-64"	33838	99841480	33.9	33.5	34.3	0.2
	"65-69 years"	"65-69"	32435	80010532	40.5	40.1	41.0	0.2
	"70-74 years"	"70-74"	31439	67676448	46.5	45.9	47.0	0.3
	"75-79 years"	"75-79"	30043	58628602	51.2	50.7	51.8	0.3
	"80-84 years"	"80-84"	25132	46326124	54.3	53.6	54.9	0.3
	"85+ years"	"85+"	22910	46336000	49.4	48.8	50.1	0.3
"Total"			296298	2076018889	14.3	14.2	14.3	0.0
"---"
"Dataset: United States Cancer Statistics, 1999-2012 Incidence"
"Query Parameters:"
"Title:"
"Age Group: All"
"Ethnicity: All"
"Leading Cancer Sites: Ovary"
"Race: All"
"Sex: All"
"State: All"
"Year: All, 1999 to 2012"
"Group By: Age Group"
"Show Totals: True"
"Show Zero Values: True"
"Show Suppressed: True"
"Calculate Rates Per: 100,000"
"Standard Population: 2000 U.S. Std. Million"
"---"
"Help: See http://wonder.cdc.gov/wonder/help/cancer-v2012.html for more information."
"---"
"Query Date: Jun 17, 2016 4:58:51 AM"
"---"
"Suggested Citation: United States Cancer Statistics: 1999 - 2012 Incidence, WONDER Online Database. United States Department of"
"Health and Human Services, Centers for Disease Control and Prevention and National Cancer Institute; 2015. Accessed at"
"http://wonder.cdc.gov/cancer-v2012.html on Jun 17, 2016 4:58:51 AM"
"---"
Caveats:
"1. Age-adjusted rates are not available when results are grouped by age."
"2. Data are suppressed if fewer than 16 cases are reported in the specific category. Data for the ""Asian / Pacific Islander"","
"""American Indian or Alaska Native"", and the ""Other Races Combined"" race categories are suppressed at the Metropolitan"
"Statistical Area level for populations less than 50,000 persons. Data are suppressed at the state level for certain race and"
"ethnicity groups: 1) American Indian or Alaska Native data are suppressed at the state level for Delaware, Illinois, Kansas,"
"Kentucky, New Jersey, New York, and South Carolina; 2) Asian or Pacific Islander data are suppressed at the state level for"
"Delaware, Illinois, Kansas, Kentucky, and South Carolina; 3) Hispanic data are supressed at the state level for Delaware,"
"Kentucky, Massachusetts, Pennsylvania, and South Carolina. More information:"
"http://wonder.cdc.gov/wonder/help/cancer-v2012.html#Confidentiality."
"3. Gender-specific cancers will show 'Not Applicable' when the wrong sex is selected. More information:"
"http://wonder.cdc.gov/wonder/help/cancer-v2012.html#Genital Cancers List."
"4. Data are from selected statewide and metropolitan area cancer registries that meet data quality criteria."
"5. For the 2005 year, the Census Bureau estimates that 203,937 persons were displaced from Alabama, Louisiana, Mississippi and"
"Texas due to Hurricanes Katrina and Rita. CDC WONDER does not include the displaced persons in the 2005 population counts for"
"these states, nor are these counts included in the summary populations for the affected division, regions or national"
"population. However, the USCS web site does include these displaced persons in the national population figures for 2005."
"6. Information on primary site, behavior, and histology was coded according to the International Classification of Diseases for"
"Oncology, Third Edition (ICD-O-3) and categorized according to the revised SEER recodes dated January 27, 2003, which define"
"standard groupings of primary cancer sites."
