# Supplementary material for: The number of key carcinogenic events can be predicted from cancer incidence
Source: Sci Rep. 2017 Sep 22;7:12170. doi: 10.1038/s41598-017-12448-7 (PMC5610194; doi:10.1038/s41598-017-12448-7)
Supplement: Supplementary file 2 — Supplementary Data 1-50 [file 41598_2017_12448_MOESM2_ESM.zip › Supplementary Data 26 - Prostate 2003.txt]

"Notes"	"Age Group"	"Age Group Code"	Count	Population	Crude Rate	Crude Rate Lower 95% Confidence Interval	Crude Rate Upper 95% Confidence Interval	Crude Rate Standard Error
	"< 1 year"	"1"	Suppressed	2033237	Suppressed	Suppressed	Suppressed	Suppressed
	"1-4 years"	"1-4"	Suppressed	7979882	Suppressed	Suppressed	Suppressed	Suppressed
	"5-9 years"	"5-9"	Suppressed	10039604	Suppressed	Suppressed	Suppressed	Suppressed
	"10-14 years"	"10-14"	0	10970478	0.0	0.0	0.0	0.0
	"15-19 years"	"15-19"	Suppressed	10710599	Suppressed	Suppressed	Suppressed	Suppressed
	"20-24 years"	"20-24"	Suppressed	10497965	Suppressed	Suppressed	Suppressed	Suppressed
	"25-29 years"	"25-29"	Suppressed	9464481	Suppressed	Suppressed	Suppressed	Suppressed
	"30-34 years"	"30-34"	Suppressed	10278392	Suppressed	Suppressed	Suppressed	Suppressed
	"35-39 years"	"35-39"	102	10604058	1.0	0.8	1.2	0.1
	"40-44 years"	"40-44"	1011	11343445	8.9	8.4	9.5	0.3
	"45-49 years"	"45-49"	4320	10705411	40.4	39.2	41.6	0.6
	"50-54 years"	"50-54"	12925	9337624	138.4	136.0	140.8	1.2
	"55-59 years"	"55-59"	24280	7672601	316.5	312.5	320.5	2.0
	"60-64 years "	"60-64"	32055	5816925	551.1	545.0	557.1	3.1
	"65-69 years"	"65-69"	38228	4577090	835.2	826.9	843.6	4.3
	"70-74 years"	"70-74"	36347	3875623	937.8	928.2	947.5	4.9
	"75-79 years"	"75-79"	28073	3131860	896.4	885.9	906.9	5.3
	"80-84 years"	"80-84"	15642	2051421	762.5	750.6	774.5	6.1
	"85+ years"	"85+"	9805	1338201	732.7	718.3	747.3	7.4
"Total"			202818	142428897	142.4	141.8	143.0	0.3
"---"
"Dataset: United States Cancer Statistics, 1999-2012 Incidence Archive"
"Query Parameters:"
"Title:"
"Age Group: All"
"Ethnicity: All"
"Leading Cancer Sites: Prostate"
"Race: All"
"Sex: All"
"State: All"
"Year: 2003"
"Group By: Age Group"
"Show Totals: True"
"Show Zero Values: True"
"Show Suppressed: True"
"Calculate Rates Per: 100,000"
"Standard Population: 2000 U.S. Std. Million"
"---"
"Help: See http://wonder.cdc.gov/wonder/help/cancer-v2012.html for more information."
"---"
"Query Date: Feb 27, 2017 9:02:09 AM"
"---"
"Suggested Citation: United States Cancer Statistics: 1999 - 2012 Archive Incidence, WONDER Online Database. United States"
"Department of Health and Human Services, Centers for Disease Control and Prevention and National Cancer Institute; 2015."
"Accessed at http://wonder.cdc.gov/cancer-v2012.html on Feb 27, 2017 9:02:09 AM"
"---"
Caveats:
"1. Age-adjusted rates are not available when results are grouped by age."
"2. Data are suppressed if fewer than 16 cases are reported in the specific category. Data for the ""Asian / Pacific Islander"","
"""American Indian or Alaska Native"", and the ""Other Races Combined"" race categories are suppressed at the Metropolitan"
"Statistical Area level for populations less than 50,000 persons. Data are suppressed at the state level for certain race and"
"ethnicity groups: 1) American Indian or Alaska Native data are suppressed at the state level for Delaware, Illinois, Kansas,"
"Kentucky, New Jersey, New York, and South Carolina; 2) Asian or Pacific Islander data are suppressed at the state level for"
"Delaware, Illinois, Kansas, Kentucky, and South Carolina; 3) Hispanic data are supressed at the state level for Delaware,"
"Kentucky, Massachusetts, Pennsylvania, and South Carolina. More information:"
"http://wonder.cdc.gov/wonder/help/cancer-v2012.html#Confidentiality."
"3. Gender-specific cancers will show 'Not Applicable' when the wrong sex is selected. More information:"
"http://wonder.cdc.gov/wonder/help/cancer-v2012.html#Genital Cancers List."
"4. Data are from selected statewide and metropolitan area cancer registries that meet data quality criteria."
"5. For the 2005 year, the Census Bureau estimates that 203,937 persons were displaced from Alabama, Louisiana, Mississippi and"
"Texas due to Hurricanes Katrina and Rita. CDC WONDER does not include the displaced persons in the 2005 population counts for"
"these states, nor are these counts included in the summary populations for the affected division, regions or national"
"population. However, the USCS web site does include these displaced persons in the national population figures for 2005."
"6. Information on primary site, behavior, and histology was coded according to the International Classification of Diseases for"
"Oncology, Third Edition (ICD-O-3) and categorized according to the revised SEER recodes dated January 27, 2003, which define"
"standard groupings of primary cancer sites."
