# Supplementary material for: The number of key carcinogenic events can be predicted from cancer incidence
Source: Sci Rep. 2017 Sep 22;7:12170. doi: 10.1038/s41598-017-12448-7 (PMC5610194; doi:10.1038/s41598-017-12448-7)
Supplement: Supplementary file 2 — Supplementary Data 1-50 [file 41598_2017_12448_MOESM2_ESM.zip › Supplementary Data 40 - Breast 2003.txt]

"Notes"	"Age Group"	"Age Group Code"	Count	Population	Crude Rate	Crude Rate Lower 95% Confidence Interval	Crude Rate Upper 95% Confidence Interval	Crude Rate Standard Error
	"< 1 year"	"1"	Suppressed	3975871	Suppressed	Suppressed	Suppressed	Suppressed
	"1-4 years"	"1-4"	0	15616575	0.0	0.0	0.0	0.0
	"5-9 years"	"5-9"	Suppressed	19620851	Suppressed	Suppressed	Suppressed	Suppressed
	"10-14 years"	"10-14"	Suppressed	21415353	Suppressed	Suppressed	Suppressed	Suppressed
	"15-19 years"	"15-19"	19	20797166	0.1	0.1	0.1	0.0
	"20-24 years"	"20-24"	142	20591688	0.7	0.6	0.8	0.1
	"25-29 years"	"25-29"	819	18771585	4.4	4.1	4.7	0.2
	"30-34 years"	"30-34"	2782	20472210	13.6	13.1	14.1	0.3
	"35-39 years"	"35-39"	6617	21264159	31.1	30.4	31.9	0.4
	"40-44 years"	"40-44"	13750	22890047	60.1	59.1	61.1	0.5
	"45-49 years"	"45-49"	20354	21722676	93.7	92.4	95.0	0.7
	"50-54 years"	"50-54"	22350	19097278	117.0	115.5	118.6	0.8
	"55-59 years"	"55-59"	23795	15814557	150.5	148.6	152.4	1.0
	"60-64 years "	"60-64"	21918	12194388	179.7	177.4	182.1	1.2
	"65-69 years"	"65-69"	20047	9830796	203.9	201.1	206.8	1.4
	"70-74 years"	"70-74"	19536	8670119	225.3	222.2	228.5	1.6
	"75-79 years"	"75-79"	19050	7497842	254.1	250.5	257.7	1.8
	"80-84 years"	"80-84"	14037	5398596	260.0	255.7	264.3	2.2
	"85+ years"	"85+"	11348	4466176	254.1	249.4	258.8	2.4
"Total"			196572	290107933	67.8	67.5	68.1	0.2
"---"
"Dataset: United States Cancer Statistics, 1999-2012 Incidence Archive"
"Query Parameters:"
"Title:"
"Age Group: All"
"Ethnicity: All"
"Leading Cancer Sites: Breast"
"Race: All"
"Sex: All"
"State: All"
"Year: 2003"
"Group By: Age Group"
"Show Totals: True"
"Show Zero Values: True"
"Show Suppressed: True"
"Calculate Rates Per: 100,000"
"Standard Population: 2000 U.S. Std. Million"
"---"
"Help: See http://wonder.cdc.gov/wonder/help/cancer-v2012.html for more information."
"---"
"Query Date: Feb 28, 2017 9:42:38 AM"
"---"
"Suggested Citation: United States Cancer Statistics: 1999 - 2012 Archive Incidence, WONDER Online Database. United States"
"Department of Health and Human Services, Centers for Disease Control and Prevention and National Cancer Institute; 2015."
"Accessed at http://wonder.cdc.gov/cancer-v2012.html on Feb 28, 2017 9:42:38 AM"
"---"
Caveats:
"1. Age-adjusted rates are not available when results are grouped by age."
"2. Data are suppressed if fewer than 16 cases are reported in the specific category. Data for the ""Asian / Pacific Islander"","
"""American Indian or Alaska Native"", and the ""Other Races Combined"" race categories are suppressed at the Metropolitan"
"Statistical Area level for populations less than 50,000 persons. Data are suppressed at the state level for certain race and"
"ethnicity groups: 1) American Indian or Alaska Native data are suppressed at the state level for Delaware, Illinois, Kansas,"
"Kentucky, New Jersey, New York, and South Carolina; 2) Asian or Pacific Islander data are suppressed at the state level for"
"Delaware, Illinois, Kansas, Kentucky, and South Carolina; 3) Hispanic data are supressed at the state level for Delaware,"
"Kentucky, Massachusetts, Pennsylvania, and South Carolina. More information:"
"http://wonder.cdc.gov/wonder/help/cancer-v2012.html#Confidentiality."
"3. Data are from selected statewide and metropolitan area cancer registries that meet data quality criteria."
"4. For the 2005 year, the Census Bureau estimates that 203,937 persons were displaced from Alabama, Louisiana, Mississippi and"
"Texas due to Hurricanes Katrina and Rita. CDC WONDER does not include the displaced persons in the 2005 population counts for"
"these states, nor are these counts included in the summary populations for the affected division, regions or national"
"population. However, the USCS web site does include these displaced persons in the national population figures for 2005."
"5. Information on primary site, behavior, and histology was coded according to the International Classification of Diseases for"
"Oncology, Third Edition (ICD-O-3) and categorized according to the revised SEER recodes dated January 27, 2003, which define"
"standard groupings of primary cancer sites."
