# Supplementary material for: The number of key carcinogenic events can be predicted from cancer incidence
Source: Sci Rep. 2017 Sep 22;7:12170. doi: 10.1038/s41598-017-12448-7 (PMC5610194; doi:10.1038/s41598-017-12448-7)
Supplement: Supplementary file 2 — Supplementary Data 1-50 [file 41598_2017_12448_MOESM2_ESM.zip › Supplementary Data 41 - Breast 2004.txt]

"Notes"	"Age Group"	"Age Group Code"	Count	Population	Crude Rate	Crude Rate Lower 95% Confidence Interval	Crude Rate Upper 95% Confidence Interval	Crude Rate Standard Error
	"< 1 year"	"1"	Suppressed	4014258	Suppressed	Suppressed	Suppressed	Suppressed
	"1-4 years"	"1-4"	0	15771627	0.0	0.0	0.0	0.0
	"5-9 years"	"5-9"	0	19454237	0.0	0.0	0.0	0.0
	"10-14 years"	"10-14"	Suppressed	21411680	Suppressed	Suppressed	Suppressed	Suppressed
	"15-19 years"	"15-19"	17	21102552	0.1	0.0	0.1	0.0
	"20-24 years"	"20-24"	137	20845560	0.7	0.6	0.8	0.1
	"25-29 years"	"25-29"	809	19107055	4.2	3.9	4.5	0.1
	"30-34 years"	"30-34"	2784	20159501	13.8	13.3	14.3	0.3
	"35-39 years"	"35-39"	6545	20874649	31.4	30.6	32.1	0.4
	"40-44 years"	"40-44"	13838	22925626	60.4	59.4	61.4	0.5
	"45-49 years"	"45-49"	20698	22065262	93.8	92.5	95.1	0.7
	"50-54 years"	"50-54"	22438	19564668	114.7	113.2	116.2	0.8
	"55-59 years"	"55-59"	23834	16607176	143.5	141.7	145.4	0.9
	"60-64 years "	"60-64"	22437	12698128	176.7	174.4	179.0	1.2
	"65-69 years"	"65-69"	20435	10073429	202.9	200.1	205.7	1.4
	"70-74 years"	"70-74"	19087	8594104	222.1	219.0	225.3	1.6
	"75-79 years"	"75-79"	18501	7461399	248.0	244.4	251.6	1.8
	"80-84 years"	"80-84"	14447	5528504	261.3	257.1	265.6	2.2
	"85+ years"	"85+"	11544	4545883	253.9	249.3	258.6	2.4
"Total"			197555	292805298	67.5	67.2	67.8	0.2
"---"
"Dataset: United States Cancer Statistics, 1999-2012 Incidence Archive"
"Query Parameters:"
"Title:"
"Age Group: All"
"Ethnicity: All"
"Leading Cancer Sites: Breast"
"Race: All"
"Sex: All"
"State: All"
"Year: 2004"
"Group By: Age Group"
"Show Totals: True"
"Show Zero Values: True"
"Show Suppressed: True"
"Calculate Rates Per: 100,000"
"Standard Population: 2000 U.S. Std. Million"
"---"
"Help: See http://wonder.cdc.gov/wonder/help/cancer-v2012.html for more information."
"---"
"Query Date: Feb 28, 2017 9:42:56 AM"
"---"
"Suggested Citation: United States Cancer Statistics: 1999 - 2012 Archive Incidence, WONDER Online Database. United States"
"Department of Health and Human Services, Centers for Disease Control and Prevention and National Cancer Institute; 2015."
"Accessed at http://wonder.cdc.gov/cancer-v2012.html on Feb 28, 2017 9:42:56 AM"
"---"
Caveats:
"1. Age-adjusted rates are not available when results are grouped by age."
"2. Data are suppressed if fewer than 16 cases are reported in the specific category. Data for the ""Asian / Pacific Islander"","
"""American Indian or Alaska Native"", and the ""Other Races Combined"" race categories are suppressed at the Metropolitan"
"Statistical Area level for populations less than 50,000 persons. Data are suppressed at the state level for certain race and"
"ethnicity groups: 1) American Indian or Alaska Native data are suppressed at the state level for Delaware, Illinois, Kansas,"
"Kentucky, New Jersey, New York, and South Carolina; 2) Asian or Pacific Islander data are suppressed at the state level for"
"Delaware, Illinois, Kansas, Kentucky, and South Carolina; 3) Hispanic data are supressed at the state level for Delaware,"
"Kentucky, Massachusetts, Pennsylvania, and South Carolina. More information:"
"http://wonder.cdc.gov/wonder/help/cancer-v2012.html#Confidentiality."
"3. Data are from selected statewide and metropolitan area cancer registries that meet data quality criteria."
"4. For the 2005 year, the Census Bureau estimates that 203,937 persons were displaced from Alabama, Louisiana, Mississippi and"
"Texas due to Hurricanes Katrina and Rita. CDC WONDER does not include the displaced persons in the 2005 population counts for"
"these states, nor are these counts included in the summary populations for the affected division, regions or national"
"population. However, the USCS web site does include these displaced persons in the national population figures for 2005."
"5. Information on primary site, behavior, and histology was coded according to the International Classification of Diseases for"
"Oncology, Third Edition (ICD-O-3) and categorized according to the revised SEER recodes dated January 27, 2003, which define"
"standard groupings of primary cancer sites."
