# Supplementary material for: The number of key carcinogenic events can be predicted from cancer incidence
Source: Sci Rep. 2017 Sep 22;7:12170. doi: 10.1038/s41598-017-12448-7 (PMC5610194; doi:10.1038/s41598-017-12448-7)
Supplement: Supplementary file 2 — Supplementary Data 1-50 [file 41598_2017_12448_MOESM2_ESM.zip › Supplementary Data 43 - Breast 2006.txt]

"Notes"	"Age Group"	"Age Group Code"	Count	Population	Crude Rate	Crude Rate Lower 95% Confidence Interval	Crude Rate Upper 95% Confidence Interval	Crude Rate Standard Error
	"< 1 year"	"1"	0	4041738	0.0	0.0	0.0	0.0
	"1-4 years"	"1-4"	0	15897145	0.0	0.0	0.0	0.0
	"5-9 years"	"5-9"	0	19544688	0.0	0.0	0.0	0.0
	"10-14 years"	"10-14"	Suppressed	21033138	Suppressed	Suppressed	Suppressed	Suppressed
	"15-19 years"	"15-19"	20	21807709	0.1	0.1	0.1	0.0
	"20-24 years"	"20-24"	158	21036135	0.8	0.6	0.9	0.1
	"25-29 years"	"25-29"	848	20110011	4.2	3.9	4.5	0.1
	"30-34 years"	"30-34"	2598	19285168	13.5	13.0	14.0	0.3
	"35-39 years"	"35-39"	6447	20941233	30.8	30.0	31.5	0.4
	"40-44 years"	"40-44"	13819	22302568	62.0	60.9	63.0	0.5
	"45-49 years"	"45-49"	21346	22715286	94.0	92.7	95.2	0.6
	"50-54 years"	"50-54"	23203	20570873	112.8	111.3	114.3	0.7
	"55-59 years"	"55-59"	25779	18396860	140.1	138.4	141.8	0.9
	"60-64 years "	"60-64"	23885	13533253	176.5	174.3	178.7	1.1
	"65-69 years"	"65-69"	22202	10553201	210.4	207.6	213.2	1.4
	"70-74 years"	"70-74"	19353	8649826	223.7	220.6	226.9	1.6
	"75-79 years"	"75-79"	18520	7447034	248.7	245.1	252.3	1.8
	"80-84 years"	"80-84"	14612	5648117	258.7	254.5	262.9	2.1
	"85+ years"	"85+"	12179	4865929	250.3	245.9	254.8	2.3
"---"
"Dataset: United States Cancer Statistics, 1999-2012 Incidence Archive"
"Query Parameters:"
"Title:"
"Age Group: All"
"Ethnicity: All"
"Leading Cancer Sites: Breast"
"Race: All"
"Sex: All"
"State: All"
"Year: 2006"
"Group By: Age Group"
"Show Totals: Disabled"
"Show Zero Values: True"
"Show Suppressed: True"
"Calculate Rates Per: 100,000"
"Standard Population: 2000 U.S. Std. Million"
"---"
"Help: See http://wonder.cdc.gov/wonder/help/cancer-v2012.html for more information."
"---"
"Query Date: Feb 28, 2017 9:43:33 AM"
"---"
"Suggested Citation: United States Cancer Statistics: 1999 - 2012 Archive Incidence, WONDER Online Database. United States"
"Department of Health and Human Services, Centers for Disease Control and Prevention and National Cancer Institute; 2015."
"Accessed at http://wonder.cdc.gov/cancer-v2012.html on Feb 28, 2017 9:43:33 AM"
"---"
Messages:
"1. Totals are not available for these results due to suppression constraints. More Information:"
"http://wonder.cdc.gov/wonder/help/faq.html#Privacy."
"---"
Caveats:
"1. Age-adjusted rates are not available when results are grouped by age."
"2. Data are suppressed if fewer than 16 cases are reported in the specific category. Data for the ""Asian / Pacific Islander"","
"""American Indian or Alaska Native"", and the ""Other Races Combined"" race categories are suppressed at the Metropolitan"
"Statistical Area level for populations less than 50,000 persons. Data are suppressed at the state level for certain race and"
"ethnicity groups: 1) American Indian or Alaska Native data are suppressed at the state level for Delaware, Illinois, Kansas,"
"Kentucky, New Jersey, New York, and South Carolina; 2) Asian or Pacific Islander data are suppressed at the state level for"
"Delaware, Illinois, Kansas, Kentucky, and South Carolina; 3) Hispanic data are supressed at the state level for Delaware,"
"Kentucky, Massachusetts, Pennsylvania, and South Carolina. More information:"
"http://wonder.cdc.gov/wonder/help/cancer-v2012.html#Confidentiality."
"3. Data are from selected statewide and metropolitan area cancer registries that meet data quality criteria."
"4. For the 2005 year, the Census Bureau estimates that 203,937 persons were displaced from Alabama, Louisiana, Mississippi and"
"Texas due to Hurricanes Katrina and Rita. CDC WONDER does not include the displaced persons in the 2005 population counts for"
"these states, nor are these counts included in the summary populations for the affected division, regions or national"
"population. However, the USCS web site does include these displaced persons in the national population figures for 2005."
"5. Information on primary site, behavior, and histology was coded according to the International Classification of Diseases for"
"Oncology, Third Edition (ICD-O-3) and categorized according to the revised SEER recodes dated January 27, 2003, which define"
"standard groupings of primary cancer sites."
