# Supplementary material for: The number of key carcinogenic events can be predicted from cancer incidence
Source: Sci Rep. 2017 Sep 22;7:12170. doi: 10.1038/s41598-017-12448-7 (PMC5610194; doi:10.1038/s41598-017-12448-7)
Supplement: Supplementary file 2 — Supplementary Data 1-50 [file 41598_2017_12448_MOESM2_ESM.zip › Supplementary Data 45 - Breast 2008.txt]

"Notes"	"Age Group"	"Age Group Code"	Count	Population	Crude Rate	Crude Rate Lower 95% Confidence Interval	Crude Rate Upper 95% Confidence Interval	Crude Rate Standard Error
	"< 1 year"	"1"	Suppressed	4132735	Suppressed	Suppressed	Suppressed	Suppressed
	"1-4 years"	"1-4"	0	16138392	0.0	0.0	0.0	0.0
	"5-9 years"	"5-9"	Suppressed	19929602	Suppressed	Suppressed	Suppressed	Suppressed
	"10-14 years"	"10-14"	Suppressed	20706655	Suppressed	Suppressed	Suppressed	Suppressed
	"15-19 years"	"15-19"	17	22210880	0.1	0.0	0.1	0.0
	"20-24 years"	"20-24"	161	21180612	0.8	0.6	0.9	0.1
	"25-29 years"	"25-29"	870	20902668	4.2	3.9	4.4	0.1
	"30-34 years"	"30-34"	2693	19304805	13.9	13.4	14.5	0.3
	"35-39 years"	"35-39"	6566	20817463	31.5	30.8	32.3	0.4
	"40-44 years"	"40-44"	13252	21375023	62.0	60.9	63.1	0.5
	"45-49 years"	"45-49"	21895	22820973	95.9	94.7	97.2	0.6
	"50-54 years"	"50-54"	24845	21639474	114.8	113.4	116.2	0.7
	"55-59 years"	"55-59"	26043	18814568	138.4	136.7	140.1	0.9
	"60-64 years "	"60-64"	27636	15342495	180.1	178.0	182.3	1.1
	"65-69 years"	"65-69"	25566	11594347	220.5	217.8	223.2	1.4
	"70-74 years"	"70-74"	20680	8911332	232.1	228.9	235.2	1.6
	"75-79 years"	"75-79"	18443	7345743	251.1	247.5	254.7	1.8
	"80-84 years"	"80-84"	15094	5730359	263.4	259.2	267.6	2.1
	"85+ years"	"85+"	13088	5195840	251.9	247.6	256.2	2.2
"Total"			216853	304093966	71.3	71.0	71.6	0.2
"---"
"Dataset: United States Cancer Statistics, 1999-2012 Incidence Archive"
"Query Parameters:"
"Title:"
"Age Group: All"
"Ethnicity: All"
"Leading Cancer Sites: Breast"
"Race: All"
"Sex: All"
"State: All"
"Year: 2008"
"Group By: Age Group"
"Show Totals: True"
"Show Zero Values: True"
"Show Suppressed: True"
"Calculate Rates Per: 100,000"
"Standard Population: 2000 U.S. Std. Million"
"---"
"Help: See http://wonder.cdc.gov/wonder/help/cancer-v2012.html for more information."
"---"
"Query Date: Feb 28, 2017 9:44:08 AM"
"---"
"Suggested Citation: United States Cancer Statistics: 1999 - 2012 Archive Incidence, WONDER Online Database. United States"
"Department of Health and Human Services, Centers for Disease Control and Prevention and National Cancer Institute; 2015."
"Accessed at http://wonder.cdc.gov/cancer-v2012.html on Feb 28, 2017 9:44:08 AM"
"---"
Caveats:
"1. Age-adjusted rates are not available when results are grouped by age."
"2. Data are suppressed if fewer than 16 cases are reported in the specific category. Data for the ""Asian / Pacific Islander"","
"""American Indian or Alaska Native"", and the ""Other Races Combined"" race categories are suppressed at the Metropolitan"
"Statistical Area level for populations less than 50,000 persons. Data are suppressed at the state level for certain race and"
"ethnicity groups: 1) American Indian or Alaska Native data are suppressed at the state level for Delaware, Illinois, Kansas,"
"Kentucky, New Jersey, New York, and South Carolina; 2) Asian or Pacific Islander data are suppressed at the state level for"
"Delaware, Illinois, Kansas, Kentucky, and South Carolina; 3) Hispanic data are supressed at the state level for Delaware,"
"Kentucky, Massachusetts, Pennsylvania, and South Carolina. More information:"
"http://wonder.cdc.gov/wonder/help/cancer-v2012.html#Confidentiality."
"3. Data are from selected statewide and metropolitan area cancer registries that meet data quality criteria."
"4. For the 2005 year, the Census Bureau estimates that 203,937 persons were displaced from Alabama, Louisiana, Mississippi and"
"Texas due to Hurricanes Katrina and Rita. CDC WONDER does not include the displaced persons in the 2005 population counts for"
"these states, nor are these counts included in the summary populations for the affected division, regions or national"
"population. However, the USCS web site does include these displaced persons in the national population figures for 2005."
"5. Information on primary site, behavior, and histology was coded according to the International Classification of Diseases for"
"Oncology, Third Edition (ICD-O-3) and categorized according to the revised SEER recodes dated January 27, 2003, which define"
"standard groupings of primary cancer sites."
