# Supplementary material for: The number of key carcinogenic events can be predicted from cancer incidence
Source: Sci Rep. 2017 Sep 22;7:12170. doi: 10.1038/s41598-017-12448-7 (PMC5610194; doi:10.1038/s41598-017-12448-7)
Supplement: Supplementary file 2 — Supplementary Data 1-50 [file 41598_2017_12448_MOESM2_ESM.zip › Supplementary Data 9 - Lung and bronchus.txt]

"Notes"	"Age Group"	"Age Group Code"	Count	Population	Crude Rate	Crude Rate Lower 95% Confidence Interval	Crude Rate Upper 95% Confidence Interval	Crude Rate Standard Error
	"< 1 year"	"1"	57	54763619	0.1	0.1	0.1	0.0
	"1-4 years"	"1-4"	113	217389501	0.1	0.0	0.1	0.0
	"5-9 years"	"5-9"	46	274820753	0.0	0.0	0.0	0.0
	"10-14 years"	"10-14"	131	287023960	0.0	0.0	0.1	0.0
	"15-19 years"	"15-19"	421	292687184	0.1	0.1	0.2	0.0
	"20-24 years"	"20-24"	877	285886408	0.3	0.3	0.3	0.0
	"25-29 years"	"25-29"	1647	275048470	0.6	0.6	0.6	0.0
	"30-34 years"	"30-34"	3740	276204567	1.4	1.3	1.4	0.0
	"35-39 years"	"35-39"	11306	288887314	3.9	3.8	4.0	0.0
	"40-44 years"	"40-44"	36972	302403997	12.2	12.1	12.4	0.1
	"45-49 years"	"45-49"	89731	300201455	29.9	29.7	30.1	0.1
	"50-54 years"	"50-54"	166954	278727284	59.9	59.6	60.2	0.1
	"55-59 years"	"55-59"	258322	237497047	108.8	108.3	109.2	0.2
	"60-64 years "	"60-64"	358411	191377428	187.3	186.7	187.9	0.3
	"65-69 years"	"65-69"	450171	150359924	299.4	298.5	300.3	0.4
	"70-74 years"	"70-74"	485624	123244726	394.0	392.9	395.1	0.6
	"75-79 years"	"75-79"	455863	101947618	447.2	445.9	448.5	0.7
	"80-84 years"	"80-84"	322340	75702252	425.8	424.3	427.3	0.7
	"85+ years"	"85+"	209507	67357310	311.0	309.7	312.4	0.7
"Total"			2852233	4081530817	69.9	69.8	70.0	0.0
"---"
"Dataset: United States Cancer Statistics, 1999-2012 Incidence"
"Query Parameters:"
"Title:"
"Age Group: All"
"Ethnicity: All"
"Leading Cancer Sites: Lung and Bronchus"
"Race: All"
"Sex: All"
"State: All"
"Year: All, 1999 to 2012"
"Group By: Age Group"
"Show Totals: True"
"Show Zero Values: True"
"Show Suppressed: True"
"Calculate Rates Per: 100,000"
"Standard Population: 2000 U.S. Std. Million"
"---"
"Help: See http://wonder.cdc.gov/wonder/help/cancer-v2012.html for more information."
"---"
"Query Date: Jun 17, 2016 4:55:12 AM"
"---"
"Suggested Citation: United States Cancer Statistics: 1999 - 2012 Incidence, WONDER Online Database. United States Department of"
"Health and Human Services, Centers for Disease Control and Prevention and National Cancer Institute; 2015. Accessed at"
"http://wonder.cdc.gov/cancer-v2012.html on Jun 17, 2016 4:55:12 AM"
"---"
Caveats:
"1. Age-adjusted rates are not available when results are grouped by age."
"2. Data are suppressed if fewer than 16 cases are reported in the specific category. Data for the ""Asian / Pacific Islander"","
"""American Indian or Alaska Native"", and the ""Other Races Combined"" race categories are suppressed at the Metropolitan"
"Statistical Area level for populations less than 50,000 persons. Data are suppressed at the state level for certain race and"
"ethnicity groups: 1) American Indian or Alaska Native data are suppressed at the state level for Delaware, Illinois, Kansas,"
"Kentucky, New Jersey, New York, and South Carolina; 2) Asian or Pacific Islander data are suppressed at the state level for"
"Delaware, Illinois, Kansas, Kentucky, and South Carolina; 3) Hispanic data are supressed at the state level for Delaware,"
"Kentucky, Massachusetts, Pennsylvania, and South Carolina. More information:"
"http://wonder.cdc.gov/wonder/help/cancer-v2012.html#Confidentiality."
"3. Data are from selected statewide and metropolitan area cancer registries that meet data quality criteria."
"4. For the 2005 year, the Census Bureau estimates that 203,937 persons were displaced from Alabama, Louisiana, Mississippi and"
"Texas due to Hurricanes Katrina and Rita. CDC WONDER does not include the displaced persons in the 2005 population counts for"
"these states, nor are these counts included in the summary populations for the affected division, regions or national"
"population. However, the USCS web site does include these displaced persons in the national population figures for 2005."
"5. Information on primary site, behavior, and histology was coded according to the International Classification of Diseases for"
"Oncology, Third Edition (ICD-O-3) and categorized according to the revised SEER recodes dated January 27, 2003, which define"
"standard groupings of primary cancer sites."
